# Supplementary material for: Ultra-deep massively parallel sequencing with unique molecular identifier tagging achieves comparable performance to droplet digital PCR for detection and quantification of circulating tumor DNA from lung cancer patients
Source: PLoS One. 2019 Dec 16;14(12):e0226193. doi: 10.1371/journal.pone.0226193 (PMC6913927; doi:10.1371/journal.pone.0226193)
Supplement: S1 Table — (XLSX) [file pone.0226193.s001.xlsx]

## Sheet:  S1 Table
S1 Table Clinical characteristics of NSCLC patients (n=58) enrolled in this study
Age
	Range	37-90
	Median	62
Gender
	Male	33	0.568966
	Female	25	0.431034
Smoking status
	Yes	25	0.431034
	No	17	0.293103
	Unknown	16	0.275862
Histology
	Stage IIIB	10	0.172414
	Stage IV	41	0.706897
	Unknown stage	7	0.12069
	Adenocarcinoma	50	0.862069
	Squamous cell carcinoma	2	0.0344828
	Unknown type	6	0.11
