# Supplementary material for: Ultra-deep massively parallel sequencing with unique molecular identifier tagging achieves comparable performance to droplet digital PCR for detection and quantification of circulating tumor DNA from lung cancer patients
Source: PLoS One. 2019 Dec 16;14(12):e0226193. doi: 10.1371/journal.pone.0226193 (PMC6913927; doi:10.1371/journal.pone.0226193)
Supplement: S2 Table — (XLSX) [file pone.0226193.s002.xlsx]

## Sheet: S2 Table
S2 Table Summary of 58 patients’ clinical characteristics
Case No.	SaMaleple ID	Patients' Clinical Characteristics
		Sex	Smoking	Age	Stage	Tumor Type
1	LBL015	Female	No	53	IV	Adenocarcinoma
2	LBL017	Male	Yes	46	IIIB	Adenocarcinoma
3	L10055	Female	Unknown	60	IV	Adenocarcinoma
4	L10019	Unknown	Unknown	42	IV	Unknown
5	L10021	Female	Unknown	78	IV	Adenocarcinoma
6	L10036	Female	Unknown	56	IV	Unknown
7	L10072	Female	Unknown	53	IV	Adenocarcinoma
8	L10076	Female	No	58	IV	Adenocarcinoma
9	LBL021	Female	No	67	IV	Adenocarcinoma
10	LBL033	Female	No	77	Unknown	Adenocarcinoma
11	L10022	Male	Unknown	63	IV	Adenocarcinoma
12	LBL026	Female	No	66	IV	Adenocarcinoma
13	LBL030	Female	No	77	IV	Adenocarcinoma
14	LBL001	Male	Yes	86	IV	Adenocarcinoma
15	LBL002	Male	Yes	74	IIIB	Adenocarcinoma
16	LBL003	Male	Yes	61	IV	Adenocarcinoma
17	LBL004	Male	Yes	62	IV	Adenocarcinoma
18	LBL005	Female	No	51	IV	Adenocarcinoma
19	LBL006	Male	Yes	62	IV	Adenocarcinoma
20	LBL007	Male	Yes	72	IV	Adenocarcinoma
21	LBL008	Male	Yes	62	IV	Adenocarcinoma
22	LBL009	Male	Yes	56	IV	Adenocarcinoma
23	LBL012	Male	Yes	43	IV	Adenocarcinoma
24	LBL013	Female	No	60	IIIB	Adenocarcinoma
25	LBL014	Male	Yes	72	IIIB	Adenocarcinoma
26	LBL016	Female	No	54	IV	Adenocarcinoma
27	LBL020	Male	Yes	80	IIIB	Squamous cell carcinoma
28	LBL022	Male	Yes	67	IV	Adenocarcinoma
29	LBL023	Male	Yes	73	IV	Adenocarcinoma
30	LBL024	Male	Yes	52	IIIB	Adenocarcinoma
31	LBL025	Male	Unknown	64	IV	Adenocarcinoma
32	LBL027	Male	Yes	60	IV	Adenocarcinoma
33	LBL028	Male	Yes	59	IIIB	Adenocarcinoma
34	LBL029	Male	Yes	63	IIIB	Adenocarcinoma
35	LBL031	Male	Yes	37	IV	Adenocarcinoma
36	LBL034	Male	No	67	Unknown	Squamous cell carcinoma
37	LBL036	Female	No	54	IV	Adenocarcinoma
38	LBL037	Female	No	75	IV	Adenocarcinoma
39	LBL040	Male	Yes	61	IIIB	Adenocarcinoma
40	LBL041	Male	Yes	90	IV	Adenocarcinoma
41	LBL019	Female	No	67	IIIB	Adenocarcinoma
42	LBL032	Female	No	50	Unknown	Adenocarcinoma
43	LBL035	Male	Unknown	86	Unknown	Unknown
44	L10002	Female	Unknown	57	IV	Adenocarcinoma
45	L10045	Female	Unknown	76	IV	Adenocarcinoma
46	L10077	Female	Unknown	Unknown	Unknown	Unknown
47	LBL038	Male	Yes	68	IV	Adenocarcinoma
48	LBL010	Female	No	85	IV	Adenocarcinoma
49	L10043	Female	No	56	IV	Adenocarcinoma
50	L10005	Male	Unknown	52	IV	Adenocarcinoma
51	L10046	Female	No	75	IV	Adenocarcinoma
52	L10007	Female	Unknown	50	IV	Adenocarcinoma
53	L10074	Male	Unknown	73	IV	Adenocarcinoma
54	LBL011	Male	Yes	56	IV	Adenocarcinoma
55	LBL018	Male	Yes	70	IV	Adenocarcinoma
56	LBL039	Male	Yes	67	IV	Adenocarcinoma
57	LBL042	Male	Unknown	40	Unknown	Unknown
58	LBL043	Female	Unknown	Unknown	Unknown	Unknown
